# Supplementary material for: Electrochemical Immunosensor Using COOH-Functionalized 3D Graphene Electrodes for Sensitive Detection of Tau-441 Protein
Source: Biosensors (Basel). 2025 Jul 19;15(7):465. doi: 10.3390/bios15070465 (PMC12293263; doi:10.3390/bios15070465)
Supplement: Supplementary file 1 [file biosensors-15-00465-s001.zip]

Archive with 1 entries (1 files):
- biosensors-3698676-supplementary.pdf
